# Supplementary material for: Scheimpflug Tomographic Indices for Classifying Normal, Down Syndrome and Clinical Keratoconus in Pediatric Patients
Source: Diagnostics (Basel). 2024 Sep 2;14(17):1932. doi: 10.3390/diagnostics14171932 (PMC11394033; doi:10.3390/diagnostics14171932)
Supplement: Supplementary file 1 [file diagnostics-14-01932-s001.zip]

Archive with 1 entries (1 files):
- diagnostics-3148741-supplementary.pdf
